# Supplementary material for: Myosin-II proteins are involved in the growth, morphogenesis, and virulence of the human pathogenic fungus Mucor circinelloides
Source: Front Cell Infect Microbiol. 2022 Dec 16;12:1031463. doi: 10.3389/fcimb.2022.1031463 (PMC9800795; doi:10.3389/fcimb.2022.1031463)
Supplement: Supplementary file 2 [file Table_1.xlsx]

## Sheet: Sheet1
Table S1. List of myosin proteins in reference model fungi used in this research
Organism	Accesion Number (NCBI)	Protein Name	Myosin Class	Length (aa)
Aspergillus fumigatus Af293 (As.fumi)	XP_747367.1	MyoA/Myo5	I	1267
	XP_753767.1	MyoB	II	2405
	XP_754076.1	Myo4	V	1529
	XP_755677.1	ChsE	Chs-MMD	1848
Aspergillus nidulans (As.nidu)	AAA67877.1	MyoA	I	1249
	CBF76957.1	MyoB	II	2404
	CBF77853.1	MyoE	V	1569
	BAA21714.1	csmA	Chs-MMD	1852
	BAE78841.1	csmB	Chs-MMD	1739
Candida albicans SC513 (Can.alb)	XP_710986.2	CaMYO5	I	1316
	XP_711151.2	CaMYO1	II	1948
	XP_722219.1	CaMYO2	V	1561
	NP_013827.1	Chitin synthase	Chs-MMD	1213
Neurospora crassa OR74A (Neu.cra)	XP_964105.1	MYO-1	I	1235
	XP_964712.3	MYO-2	II	2418
	XP_011394531.1	MYO-5	V	1594
	XP_956333.2	chs5	Chs-MMD	1874
Saccharomyces cerevisiae S288C (Sac.cere)	NP_013827.1	Myo5p	I	1219
	NP_012793.2	Myo3p	I	1272
	NP_011888.1	Myo1p	II	1928
	NP_014971.1	Myo2p	V	1574
	NP_009373.1	Myo4p	V	1471
	NP_009579.1	CHS3	Chs-MMD	1165
Schizosaccharomyces pombe (S.pombe)	NP_588114.1	Myo2p	II	1526
	NP_593816.1	Myp2	II	2104
Ustilago maydis 521 (Us.may)	KIS67611.1	UmMyo1	I	1282
	XP_011389697.1	UmMyo2	II	1830
	KIS67456.1	UmMyo5	V	1611
	KIS68630.1	Mcs1	Chs-MMD	2005
