# Supplementary material for: Myosin-II proteins are involved in the growth, morphogenesis, and virulence of the human pathogenic fungus Mucor circinelloides
Source: Front Cell Infect Microbiol. 2022 Dec 16;12:1031463. doi: 10.3389/fcimb.2022.1031463 (PMC9800795; doi:10.3389/fcimb.2022.1031463)
Supplement: Supplementary file 3 [file Table_2.xlsx]

## Sheet: Sheet1
Table S2. Putative myosin homologs discovered in the genome of Mucor lucitanicus var. circinelloides CBS277.49
No.	Protein				Encoding Gene
	Protein ID (MycoCosm)	Designated Name	Myosin Class	Length (aa)	Name	Designated Name	Length (bp)	Location	Strand	Number of Exons
1	140500		I	1148	e_gw1.03.45.1		4178	scaffold_03:3688045-3692222	-	11
2	116620		I	1092	gw1.01.47.1		3644	scaffold_01:3686026-3689669	+	7
3	149958	Myo2pA	II	1136	e_gw1.10.7.1	mcmyo2A	3937	scaffold_10:752098-756034	+	9
4	136314	Myo2pB	II	1006	e_gw1.01.53.1	mcmyo2B	3450	scaffold_01:622780-626229	+	5
5	154518		V	1598	fgenesh1_pm.12_#_1		5238	scaffold_12:16841-22078	-	9
6	138262		V	1079	e_gw1.02.11.1		3895	scaffold_02:4834040-4837934	-	10
7	51513	Myo5	V	1614	Mucci1.estExt_Genewise1Plus.C_100360	mcmyo5	5516	scaffold_07:2754918-2760433	-	9
8	179665		V	1567	estExt_Genewise1Plus.C_051354		5545	scaffold_05:2918953-2924497	-	11
9	116409		Chs-MMD	1643	gw1.06.7.1		5074	scaffold_06:162327-167400	+	3
10	154471		Chs-MMD	1808	fgenesh1_pm.11_#_32		6025	scaffold_11:316555-322579	-	6
11	153241		Chs-MMD	1903	fgenesh1_pm.05_#_108		5895	scaffold_05:1161565-1167459	+	5
12	104542		Chs-MMD	1889	Genemark1.305_g		5996	scaffold_01:932381-938376	-	5
13	153118		Chs-MMD	1818	fgenesh1_pm.04_#_387		5977	scaffold_04:4120092-4126068	+	4
14	145794		Chs-MMD	1915	e_gw1.06.5.1		5986	scaffold_06:2158236-2164221	-	4
15	119058		VII/IXB & related	448	gw1.04.327.1		1344	scaffold_04:1782025-1783368	+	1
16	40786		VII/IXB & related	451	Mucci1.e_gw1.6.1087.1		1353	scaffold_06:3014709-3016061	-	1
17	141101		VII/IXB & related	230	e_gw1.03.962.1		758	scaffold_03:3550755-3551512	+	2
