# Supplementary material for: Myosin-II proteins are involved in the growth, morphogenesis, and virulence of the human pathogenic fungus Mucor circinelloides
Source: Front Cell Infect Microbiol. 2022 Dec 16;12:1031463. doi: 10.3389/fcimb.2022.1031463 (PMC9800795; doi:10.3389/fcimb.2022.1031463)
Supplement: Supplementary file 4 [file Table_3.xlsx]

## Sheet: Sheet1
Table S3. List of primers used in this research
Primer	Sequence (5´- 3´)	Basic Tm (oC)
PU	GTTGTAAAACGACGGCCAGT	55
peuka-1	CATGAAGTGTGAGACATTGCG	55
F-pyrG	TGCCTCAGCATTGGTACTTG	52
R-pyrG	GTACACTGGCCATGCTATCG	54
pyrG-R2	ATCCCACCAGAAGGAGTACATGG	57
pyrG10	GGCAGAAGGGAGGAGGCACACGC	64
F.M2A-SL	TTGCGGCCGCGCTTCCTCTGGGTGCAACACA	57
R.M2B-SL	TTCTCGAGGCTTCCTCTGGGTGCAACACA	57
F1-M2A	TAGCTCCTGGATAGGAAACGC	55
R1-M2A	AGCAGCCAGGAAACTTTCTACC	55
F2-M2A	TTGGATCCGTCAAGCCAAAGGCATCAAGCC	57
R2-M2A	TTGGATCCCAGAATCAAACCGCTCGAGGTATG	57
F3-M2B	CAAGTACCAATGCTGAGGCAGGTGATGCTGTCAACGAGGAC	56
R3-M2B	CGATAGCATGGCCAGTGTACGAGCAGAGTCGGAGCAAGCA	56
F.M2B-SL	TTCTCGAGTGGTGGAGCATGAAGACCACTCT	56
R.M2B-SL	TTGCGGCCGCCATCAAGACACTGAGCTGTTGCTT	56
F1-M2B	CGATGGATCTCCCTTGGATGC	56
R1-M2B	GCACTAAGTCTGGCTGGCAAAC	57
F2-M2B	TTGAATTCCGCCTACTACCACACACACG	57
R2-M2B	TTGAATTCGGTCTTCTACGGGCTACCAG	56
F3-M2B	CGATAGCATGGCCAGTGTACTGACAGGCTGGAGAACATGGTG	57
R3-M2B	CAAGTACCAATGCTGAGGCATCCTGAGAGTGGTCTTCATGC	57
