# Supplementary material for: Myosin-II proteins are involved in the growth, morphogenesis, and virulence of the human pathogenic fungus Mucor circinelloides
Source: Front Cell Infect Microbiol. 2022 Dec 16;12:1031463. doi: 10.3389/fcimb.2022.1031463 (PMC9800795; doi:10.3389/fcimb.2022.1031463)
Supplement: Supplementary file 5 [file Table_4.xlsx]

## Sheet: Sheet1
Table S4. List of plasmids used in this research
Plamid	Description	Source
pMAT1812	Approximately 9.5kb in size, contains two opposite promoters and marker genes ampR, carB, and leuA	Provided by University of Murcia, Spain
pAT53	RNAi plasmid, approximately 11.5kb in size, resulted from the cloning of a 2kb-fragment of mcmyo2A into the vector pMAT1812	Constructed in this research
PAT52	RNAi plasmid, approximately 10.4kb in size, resulted from the cloning of a 0.9kb-fragment of mcmyo2B into the vector pMAT1812
pBluescript SK+ (pBS)	Approximately 3kb in size, contain the marker gene ampR.	Provided by University of Murcia, Spain
pAT56	Approximately 8.9kb in size, resulted from the cloning of a 5.9kb-fragment including mcmyo2A gene sequence into the vector pBS	Constructed in this research
pAT59	Approximately 8.5kb in size, resulted from the cloning of a 5.5kb-fragment including mcmyo2B gene sequence into the vector pBS
pAT57	Approximately 7kb in size, contains the disruption cassette specific for mcmyo2A with the marker gene pyrG
pAT60	Approximately 7kb in size, contains the disruption cassette specific for mcmyo2B with the marker gene pyrG
